# Supplementary material for: A Role for the Malignant Brain Tumour (MBT) Domain Protein LIN-61 in DNA Double-Strand Break Repair by Homologous Recombination
Source: PLoS Genet. 2013 Mar 7;9(3):e1003339. doi: 10.1371/journal.pgen.1003339 (PMC3591299; doi:10.1371/journal.pgen.1003339)
Supplement: Table S1 — Genes alternatively expressed in lin-61 mutants. This table lists the genes alternatively expressed in L4 stage lin-61 mutants compared with wild types, as determined by Affymetrix expression analysis. (XLSX) [file pgen.1003339.s007.xlsx]

## Sheet: Sheet1
	p-value	Fold change	Direction	Gene	Description	Gene Ontology Biological Process	Gene Ontology Molecular Function	Gene Ontology Cellular Component
1	0.700156	3.25059	down	lin-61	MBT domatin protein	positive regulation of growth rate, negative regulation of vulval development, regulation of transcription		nucleus
2	0.793536	2.88303	down	fbxa-106	F-box A protein
3	0.793536	2.72316	down	bath-29	BTB and MATH domain containing	Lipid storage	protein binding
4	0.793536	2.53086	down	F45D11.14, F45D11.15, F45D11.16	Gene of unknown function
5	0.793536	1.96013	down	C33G8.3	Gene of unknown function
6	0.38141	1.57326	down	C10B5.1	Aldehyde dehydrogenase	metabolic process	oxidoreductase activity
7	0.00158709	9.14705	up	C18D4.6	Gene of unknown function
8	0.00228596	6.96571	up	F15D4.5	Gene of unknown function
9	9.73329e-05	5.14289	up	ccb-1	Beta subunit of a voltage-gated calcium channel	calcium ion transport, oviposition, locomotion	voltage-gated calcium channel activity	presynaptic active zone
10	0.000892372	4.18407	up	Y55F3AM.11	Gene of unknown function			integral to membrane
11	0.00615952	3.65371	up	spe-15	unconventional myosin	spermatogenesis, spermatid development, embryonic development ending in birth or egg hatching, organelle localization	nucleotide binding, motor activity, actin binding, ATP binding	myosin complex
12	0.00103437	3.48464	up	dmd-9	DM (Doublesex/MAB-3) Domain family	regulation of transcription, DNA-dependent, sex differentiation	DNA binding, transcription factor activity	nucleus
13	0.00227626	3.47318	up	C33C12.3	glucosylceramidase	carbohydrate metabolic process, sphingolipid metabolic process, lysosome organization	catalytic activity, glucosylceramidase activity, cation binding	lysosome
14	0.00635868	3.32449	up	H14E04.3	Gene of unknown function			integral to membrane
15	0.000522413	3.08857	up	W06A11.4	Gene of unknown function
16	0.00933449	3.05551	up	dhcr-7				integral to membrane
17	0.00912137	2.96207	up	Y116F11B.10, Y48G1BM.5, Y54G2A.21	7-DEHYDROCHOLESTEROL REDUCTASE
18	0.00233245	2.94313	up	R09A1.2	Kelch-like protein 13-homologue		protein binding
19	0.00868168	2.72452	up	fkb-8	FKBP-type peptidylprolyl isomerase	protein folding, proteolysis	DNA binding, peptidyl-prolyl cis-trans isomerase activity, serine-type peptidase activity, zinc ion binding, isomerase activity	intracellular, nucleus, membrane
20	0.00161893	2.70695	up	C33C12.4	Gene of unknown function	embryonic development ending in birth or egg hatching		integral to membrane
21	0.0038428	2.5511	up	T04D3.8	Gene of unknown function
22	0.009082	2.5451	up	W06A11.4, ZC204.14	Gene of unknown function
23	0.00269507	2.44162	up	ZK849.5	Putative membrane protein			integral to membrane
24	0.00649232	2.35164	up	ceh-91	Protein with a THAP or THAP-like domain	reproduction, regulation of transcription, DNA-dependent, hermaphrodite genitalia development	DNA binding, transcription factor activity, sequence-specific DNA binding	nucleus
25	0.00331516	2.27509	up	Y54G2A.4	Gene of unknown function			integral to membrane
26	0.00275509	2.25937	up	Y73B3A.11	Gene of unknown function
27	0.00378159	2.11552	up	C27C7.1	Gene of unknown function
28	0.0024702	2.04629	up	fmo-5	Flavin-containing MonoOxygenase family	metabolic process, oxidation reduction	catalytic activity, monooxygenase activity, flavin-containing monooxygenase activity, oxidoreductase activity, FAD binding, NADP or NADPH binding	microsome, intrinsic to endoplasmic reticulum membrane
29	0.00124505	2.03065	up	K08C9.7	Ubiquitin-40S ribosomal protein S27a
30	0.00269237	2.02775	up	K08A2.4	Gene of unknown function
31	0.00769817	2.01116	up	Y37E3.13	Immunoglobulin domain protein		protein binding
32	5.10511e-05	1.99356	up	srr-2	Serpentine Receptor, class R			integral to membrane
33	0.00304378	1.98102	up	nstp-6	Nucleotide Sugar TransPorter family	transport, carbohydrate transport, nucleotide-sugar transport	nucleotide-sugar transmembrane transporter activity, sugar:hydrogen symporter activity	Golgi membrane, membrane, integral to membrane
34	0.00329538	1.96779	up	W04C9.5	Small GTPase	nematode larval development, small GTPase mediated signal transduction, protein transport	nucleotide binding, GTP binding	intracellular
35	0.00544736	1.96577	up	gst-20	Glutathione S-Transferase
36	0.00067773	1.95783	up	Y94H6A.4	Glutathione peroxidase	response to oxidative stress, oxidation reduction	peroxidase activity, glutathione peroxidase activity, oxidoreductase activity	integral to membrane
37	0.00169053	1.95594	up	F21A9.2	zinc finger protein		zinc ion binding	intracellular
38	0.0086706	1.94794	up	ubc-15	E2 ubiquitin-conjugating enzyme	post-translational protein modification, regulation of protein metabolic process	small conjugating protein ligase activity
39	0.00657333	1.91934	up	dyb-1	DYstroBrevin homolog	synaptic transmission, cholinergic, establishment of synaptic specificity at neuromuscular junction, acetylcholine transport, negative regulation of locomotion, positive regulation of locomotion, muscle maintenance	acetylcholine transmembrane transporter activity, calcium ion binding, protein binding, zinc ion binding metal	cytoplasm, dystrophin-associated glycoprotein complex
40	0.00536015	1.90424	up	Y66D12A.11	Gene of unknown function			integral to membrane
41	0.0022121	1.88836	up	K08A2.4	lin-8 (synMuvA) paralog
42	0.000702594	1.88135	up	Y76G2A.2, C06A5.10		Lipid storage		integral to membrane
43	0.00236197	1.85979	up	npp-8	Nuclear Pore complex Protein	nucleocytoplasmic transport, nucleus organization, embryonic development ending in birth or egg hatching, hermaphrodite genitalia development	protein binding, structural constituent of nuclear pore	nuclear pore
44	0.00515719	1.84889	up	bath-45	BTB and MATH domain containing		protein binding
45	0.00188907	1.83951	up	gale-1	UDP-GALactose 4-Epimerase	carbohydrate metabolic process, galactose metabolic process, metabolic process, cellular metabolic process	catalytic activity, UDP-glucose 4-epimerase activity, protein binding, isomerase activity, racemase and epimerase activity, acting on carbohydrates and derivatives, coenzyme binding
46	0.00716758	1.81881	up	Y54F10BM.9	Gene of unknown function
47	0.00735318	1.74951	up	clec-48, clec-49	C-type LECtin		binding
48	0.00643211	1.73361	up	K06B9.4	Gene of unknown function	meiotic chromosome segregation
49	0.00719728	1.69572	up	H05C05.2	Gene of unknown function		protein binding, SPK domain
50	0.00737651	1.69536	up	Y39B6A.1	Gene of unknown function		protein binding
51	0.0039441	1.63373	up	Y22D7AL.9	Tetratricopeptide		binding
52	0.00406983	1.61528	up	lin-17	Frizzled-homologue, Wnt receptor	morphogenesis of an epithelium, signal transduction, cell surface receptor linked signal transduction, G-protein coupled receptor protein signaling pathway, multicellular organismal development, gonad development, regulation of asymmetric cell division, regulation of asymmetric cell division, polarity specification of anterior/posterior axis, polarity specification of proximal/distal axis, Wnt re…	signal transducer activity, receptor activity, transmembrane receptor activity, non-G-protein coupled 7TM receptor activity, G-protein coupled receptor activity	integral to membrane
53	0.000751113	1.60442	up	ceh-44	Homeobox	transcription, regulation of transcription, DNA-dependent, transport, intra-Golgi vesicle-mediated transport	DNA binding, transcription factor activity, transcription regulator activity, sequence-specific DNA binding	nucleus, Golgi apparatus, integral to Golgi membrane
54	0.0036894	1.57657	up	F08A8.5	alpha-1,2-fucosyltransferase	carbohydrate metabolic process	galactoside 2-alpha-L-fucosyltransferase activity, transferase activity, transferring glycosyl groups	Golgi apparatus, membrane
55	0.00904953	1.55532	up	spe-6	defective SPErmatogenesis	protein amino acid phosphorylation	protein serine/threonine kinase activity, ATP binding
56	0.00701501	1.51893	up	C03B8.3	Gene of unknown function			integral to membrane
57	0.00246902	1.51421	up	T28F2.2	Gene of unknown function	positive regulation of growth rate
58	0.00447184	1.50875	up	haf-4	lysosomal peptide ABC transporter	lipid metabolic process, transport, embryonic development ending in birth or egg hatching, positive regulation of growth rate	nucleotide binding, transporter activity, nucleoside-triphosphatase activity, ATPase activity, coupled to transmembrane movement of substances	integral to membrane
